# Supplementary material for: ﻿Lectotypification of Cycasdebaoensis (Cycadaceae)
Source: PhytoKeys. 2022 Oct 14;211:75–80. doi: 10.3897/phytokeys.211.93650 (PMC9836508; doi:10.3897/phytokeys.211.93650)
Supplement: XML Treatment for Cycas debaoensis [file phytokeys.211.93650-treatment1.xml]

<!DOCTYPE tp:taxon-treatment
  PUBLIC "-//TaxonX//DTD Taxonomic Treatment Publishing DTD v0 20100105//EN" "tax-treatment-NSO.dtd">
<tp:taxon-treatment xmlns:tp="http://www.plazi.org/taxpub"><tp:treatment-meta><kwd-group><label>Taxon classification</label><kwd>
              <named-content content-type="kingdom">Plantae</named-content>
            </kwd><kwd>
              <named-content content-type="order">Cycadales</named-content>
            </kwd><kwd>
              <named-content content-type="family">Cycadaceae</named-content>
            </kwd></kwd-group><mixed-citation publication-type="journal"><person-group><name><surname>Yang</surname><given-names>Yong</given-names></name><name><surname>Ferguson</surname><given-names>David K.</given-names></name></person-group><article-title>﻿Lectotypification of <italic><tp:taxon-name><tp:taxon-name-part taxon-name-part-type="genus" reg="Cycas">Cycas</tp:taxon-name-part><tp:taxon-name-part taxon-name-part-type="species" reg="debaoensis">debaoensis</tp:taxon-name-part></tp:taxon-name></italic> (<tp:taxon-name><tp:taxon-name-part taxon-name-part-type="family">Cycadaceae</tp:taxon-name-part></tp:taxon-name>)</article-title><source>PhytoKeys</source><day>14</day><month>10</month><year>2022</year><volume>211</volume><fpage>75</fpage><lpage>80</lpage><pub-id pub-id-type="doi">10.3897/phytokeys.211.93650</pub-id></mixed-citation></tp:treatment-meta><tp:nomenclature><label>﻿</label><tp:taxon-name>
            <object-id xmlns:xlink="http://www.w3.org/1999/xlink" content-type="arpha" xlink:type="simple">6CAD6E60-F945-5DB2-AF58-A3B4EAD754BA</object-id>
            <tp:taxon-name-part taxon-name-part-type="genus" reg="Cycas">Cycas</tp:taxon-name-part>
            <tp:taxon-name-part taxon-name-part-type="species" reg="debaoensis">debaoensis</tp:taxon-name-part>
          </tp:taxon-name><tp:taxon-authority>Y.C.Zhong &amp; C.J.Chen, Acta Phytotax. Sin. 35(6): 571 (1997).</tp:taxon-authority><xref ref-type="fig" rid="F1">Figs 1</xref><xref ref-type="fig" rid="F2">, 2</xref></tp:nomenclature><tp:treatment-sec sec-type="material" id="SECID0E3DAC"><title>Type.</title><p>China (中国). Guangxi (广西), Debao Co. (德保县), rocky mountains, alt. 850 m, brown calcareous soil, near huge rocks, height 2.9 m, leaves compound 3-pinnate, female with young seeds, 27 Aug 1997, <italic>Y.C.Zhong</italic> (钟业聪) <italic>8762</italic> (lectotype: PE00047578, here designated; isolectotypes: PE00047579, PE00031036 excl. seeds in the capsule collected in Oct 1998 by Y.C.Zhong, PE00934025, PE00934026, PE00934027, PE00934028, PE01458924, PE01458925, GXMI050022).</p><fig id="F1" position="float" orientation="portrait"><object-id xmlns:xlink="http://www.w3.org/1999/xlink" content-type="doi" xlink:type="simple">10.3897/phytokeys.211.93650.figure1</object-id><object-id xmlns:xlink="http://www.w3.org/1999/xlink" content-type="arpha" xlink:type="simple">9A7A39AC-2BC0-548E-9763-4B588F53C0A9</object-id><label>Figure 1.</label><caption><p>Lectotype of <italic><tp:taxon-name><tp:taxon-name-part taxon-name-part-type="genus" reg="Cycas">Cycas</tp:taxon-name-part><tp:taxon-name-part taxon-name-part-type="species" reg="debaoensis">debaoensis</tp:taxon-name-part></tp:taxon-name></italic> Y.C.Zhong &amp; C.J.Chen: <italic>Y.C.Zhong 8762</italic> (PE00047578).</p></caption><graphic xmlns:xlink="http://www.w3.org/1999/xlink" xlink:href="phytokeys-211-075_article-93650__-g001.jpg" position="float" orientation="portrait" xlink:type="simple" id="oo_756899.jpg"><uri content-type="original_file" xlink:type="simple">https://binary.pensoft.net/fig/756899</uri></graphic></fig></tp:treatment-sec><tp:treatment-sec sec-type="notes" id="SECID0EAFAC"><title>Note.</title><p>The seeds in the capsule of the duplicate (<italic>Y.C.Zhong s.n.</italic>: PE00031036) should be considered as a syntype. The protologue and type specimen images are available in Suppl. material <xref ref-type="supplementary-material" rid="S1">1</xref>.</p><fig id="F2" position="float" orientation="portrait"><object-id xmlns:xlink="http://www.w3.org/1999/xlink" content-type="doi" xlink:type="simple">10.3897/phytokeys.211.93650.figure2</object-id><object-id xmlns:xlink="http://www.w3.org/1999/xlink" content-type="arpha" xlink:type="simple">24531FBB-9181-5B8F-A80C-2F23B657053D</object-id><label>Figure 2.</label><caption><p>Two different gatherings mounted on a single herbarium sheet (PE00031036): leaves and megasporophylls (<italic>Y.C.Zhong 8762</italic> collected in Aug 1997) and seeds in the capsule (<italic>Y.C.Zhong s.n.</italic> collected in Oct 1998).</p></caption><graphic xmlns:xlink="http://www.w3.org/1999/xlink" xlink:href="phytokeys-211-075_article-93650__-g002.jpg" position="float" orientation="portrait" xlink:type="simple" id="oo_756900.jpg"><uri content-type="original_file" xlink:type="simple">https://binary.pensoft.net/fig/756900</uri></graphic></fig></tp:treatment-sec><tp:treatment-sec><!--Section generated to contain objects referenced in tp:taxon-treatment.--><supplementary-material xmlns:xlink="http://www.w3.org/1999/xlink" id="S1" position="float" orientation="portrait" xlink:type="simple"><object-id content-type="doi" xlink:type="simple">10.3897/phytokeys.211.93650.suppl1</object-id><object-id content-type="arpha" xlink:type="simple">0629FDD8-AB88-58B2-98BE-F0C2B8D55AED</object-id><label>Supplementary material 1</label><caption><p>Figures S1–S11</p></caption><statement content-type="dataType"><label>Data type</label><p>Figures (in rar. archive)</p></statement><statement content-type="notes"><label>Explanation note</label><p>Isolectotypes and protologue of <italic><tp:taxon-name><tp:taxon-name-part taxon-name-part-type="genus" reg="Cycas">Cycas</tp:taxon-name-part><tp:taxon-name-part taxon-name-part-type="species" reg="debaoensis">debaoensis</tp:taxon-name-part></tp:taxon-name></italic>.</p></statement><media xlink:href="phytokeys-211-075_article-93650__-s001.rar" mimetype="application" mime-subtype="octet-stream" position="float" orientation="portrait" xlink:type="simple" id="oo_756901.rar"><uri content-type="original_file" xlink:type="simple">https://binary.pensoft.net/file/756901</uri></media><permissions><license xlink:type="simple"><license-p>This dataset is made available under the Open Database License (http://opendatacommons.org/licenses/odbl/1.0/). The Open Database License (ODbL) is a license agreement intended to allow users to freely share, modify, and use this Dataset while maintaining this same freedom for others, provided that the original source and author(s) are credited.</license-p></license></permissions><attrib specific-use="authors">Yong Yang, David K. Ferguson</attrib></supplementary-material></tp:treatment-sec></tp:taxon-treatment>
